# Supplementary material for: Endothelial ROBO4 suppresses PTGS2/COX-2 expression and inflammatory diseases
Source: Commun Biol. 2024 May 18;7:599. doi: 10.1038/s42003-024-06317-z (PMC11102558; doi:10.1038/s42003-024-06317-z)
Supplement: Supplementary file 3 — Supplementary Data 1 [file 42003_2024_6317_MOESM3_ESM.xlsx]

## Sheet: Figure 1d
Relative gene expression for heatmap
	Control siRNA			Robo4 sIRNA
gene	replicate 1	replicate 2	replicate 3	replicate 1	replicate 2	replicate 3
JAG1	-0.773892	-0.824607	-0.789561	0.734433	0.75251	0.901116
SPOCK1	-0.575608	-0.77567	-0.579636	0.588859	0.611907	0.730148
ADAM9	-0.845552	-0.841016	-0.575644	0.744392	0.702318	0.815502
ITGAV	-0.653741	-0.685014	-0.510209	0.580531	0.571161	0.697273
PBXIP1	-0.529757	-0.48394	-0.462793	0.429549	0.503702	0.543238
CDH2	-0.939214	-0.900689	-0.614033	0.730603	0.741055	0.982279
RAC2	-0.698966	-0.668462	-0.774446	0.680514	0.686521	0.774839
PLXNB2	-0.550438	-0.553283	-0.527262	0.441517	0.524229	0.665236
LAMC2	-0.668995	-0.579692	-0.448475	0.494864	0.547876	0.654422
TGFB2	-1.52685	-1.3696	-1.00291	1.24665	1.18879	1.46392
AKAP12	-1.06162	-0.925009	-0.667506	0.840778	0.792733	1.02062
STAT5A	-0.534912	-0.541009	-0.501852	0.397467	0.616048	0.564259
RND1	-0.679607	-0.511231	-0.345477	0.437523	0.53452	0.564273
CD274	-0.610755	-0.418806	-0.410995	0.530144	0.461202	0.44921
ZC3H12A	-0.651114	-0.35316	-0.517899	0.521286	0.417574	0.583313
PTGS2	-0.504797	-0.564131	-0.399811	0.448525	0.34982	0.670394
CXCL1	-0.57043	-0.397648	-0.577636	0.505827	0.399787	0.640101
CXCL3	-0.474926	-0.443763	-0.55841	0.434262	0.375804	0.667033

## Sheet: Figure 1f
COX-2 TPM					Unpaired t test
	Replicate
siRNA	1	2	3		P value
Control siRNA	95.4077	91.5634	102.609
Robo4 siRNA	184.74	172.524	215.452		0.002

## Sheet: Figure 2a
Relative COX-2 mRNA levels							Tukey's multiple comparisons test
		replicate
siRNA	treatment	1	2	3	4		Comparison	Adjusted P values
Control siRNA	PBS	0.828933	0.817318	1.34319	1.01056		Contol siRNA:PBS vs. Contol siRNA:TNFα	0.0044
Control siRNA	TNFα	5.97254	8.11827	14.1668	8.50686		Contol siRNA:PBS vs. Robo4 siRNA:PBS	0.9098
Robo4 siRNA	PBS	1.68638	1.95354	2.91341	2.4076		Contol siRNA:PBS vs. Robo4 siRNA:TNFα	<0.0001
Robo4 siRNA	TNFα	17.1753	24.4593	23.3749	17.0591		Contol siRNA:TNFα vs. Robo4 siRNA:PBS	0.0139
							Contol siRNA:TNFα vs. Robo4 siRNA:TNFα	0.0003
							Robo4 siRNA:PBS vs. Robo4 siRNA:TNFα	<0.0001
Relative Robo4 mRNA levels
		replicate
siRNA	treatment	1	2	3	4
Control siRNA	PBS	0.785995	0.97412	0.993996	1.24589
Control siRNA	TNFα	0.809082	1.1142	1.81007	1.69429
Robo4 siRNA	PBS	0.0168125	0.0158481	0.0243618	0.0214165
Robo4 siRNA	TNFα	0.0262699	0.0201413	0.032877	0.0391877

## Sheet: Figure 2b
Relative COX-2 protein levels							Tukey's multiple comparisons test
		replicate					Comparison	Adjusted P values
siRNA	treatment	1	2	3	4		Control siRNA:PBS vs. Control siRNA:TNFα	0.0495
Control siRNA	PBS	0.706168	0.835464	1.03554	1.42283		Control siRNA:PBS vs. Robo4 siRNA:PBS	0.8032
Control siRNA	TNFα	2.16027	2.61153	1.80323	2.54794		Control siRNA:PBS vs. Robo4 siRNA:TNFα	0.0001
Robo4 siRNA	PBS	1.3873	1.43885	1.30249	1.42789		Control siRNA:TNFα vs. Robo4 siRNA:PBS	0.2172
Robo4 siRNA	TNFα	4.00284	3.9694	5.13583	2.42348		Control siRNA:TNFα vs. Robo4 siRNA:TNFα	0.0134
							Robo4 siRNA:PBS vs. Robo4 siRNA:TNFα	0.0004

## Sheet: Figure 2c
Relative COX-2 mRNA level			Relative PTGS2 mRNA levels									Tukey's multiple comparisons test
		replicate
siRNA	Inhibitor	1	2	3	4	5	6	7	8	9		Comparison	Adjusted P values
Control siRNA	vehicle	1.46691	1.28923	0.878693	1.03948	1.04183	0.605191	0.721219	0.979751	0.977688		Control siRNA-vehicle vs. Robo4 siRNA-vehicle	0.9637
Control siRNA	SR11302	1.03989	0.902515	0.787885	1.35651	1.14476	0.46614	0.975195	0.775786	0.914883		Control siRNA-vehicle vs. Control siRNA-SR11302	<0.0001
Robo4 siRNA	vehicle	1.4852	1.49257	1.76674	2.50957	2.14232	1.42294	2.39965	1.1407	1.59707		Control siRNA-vehicle vs. Robo4 siRNA-SR11302	0.9967
Robo4 siRNA	SR11302	0.8763	0.965427	0.807459	1.01222	0.896482	0.945014	1.46326	1.09929	1.21252		Robo4 siRNA-vehicle vs. Control siRNA-SR11302	<0.0001
												Robo4 siRNA-vehicle vs. Robo4 siRNA-SR11302	0.9022
												Control siRNA-SR11302 vs. Robo4 siRNA-SR11302	0.0001

## Sheet: Figure 2d
Relative COX-2 mRNA level	Relative PTGS2 mRNA levels									Tukey's multiple comparisons test
		replicate
siRNA1	siRNA2	1	2	3	4	5	6	7		Comparison	Adjusted P values
Control siRNA	Control siRNA	0.950507	1.2813	0.880824	0.836904	1.16148	1.01039	0.87859		Control siRNA:Control siRNA vs. Control siRNA:β-catenin siRNA	0.0019
Control siRNA	β-catenin siRNA	1.48041	1.5615	1.76689	1.14901	1.51985	1.1746	1.31058		Control siRNA:Control siRNA vs. Robo4 siRNA:Control siRNA	<0.0001
Robo4 siRNA	Control siRNA	2.10915	2.24571	1.89565	1.72813	1.75597	1.77666	1.96582		Control siRNA:Control siRNA vs. Robo4 siRNA:β-catenin siRNA	<0.0001
Robo4 siRNA	β-catenin siRNA	1.47755	1.71179	1.80479	1.32816	1.38061	1.56127	1.64565		Control siRNA:β-catenin siRNA vs. Robo4 siRNA:Control siRNA	0.0003
										Control siRNA:β-catenin siRNA vs. Robo4 siRNA:β-catenin siRNA	0.5561
										Robo4 siRNA:Control siRNA vs. Robo4 siRNA:β-catenin siRNA	0.0074

## Sheet: Figure 2e
Relative nuclear β-catenin levels
	replicate					Unpaired t test with Welch's correction
siRNA	1	2	3	4		P value
Control siRNA	1.36021	1.14324	0.773714	0.722838
Robo4 siRNA	1.90013	1.91344	2.11273	2.43276		0.0017

## Sheet: Figure 3a
Relative Rac1 activity	Relative RAC1 activity									Bonferroni's multiple comparisons test
		replicate
siRNA	time point (min)	1	2	3	4	5	6	7		Comparrizon Control siRNA vs Robo4 sIRNA	Adjusted P values
Control siRNA	0	1	1	1	1	1	1	1		0	>0.9999
	15	1.27	1.462	1.612	1.106	1.191	1.618	1.339		15	>0.9999
	30	0.636	1.02	0.577	0.84	1.026	1.137	0.748		30	0.2052
	60	0.716	0.678	1.018	0.626	0.898	0.896	0.98		60	>0.9999
	240	0.87	0.846	0.881	0.881	1.384	1.243	1.094		240	0.0032
	480	0.575	0.737	0.431	0.855	0.574	0.755	1.066		480	0.0001
Robo4 siRNA	0	1.001	0.989	1.232	1.25	0.835	0.806	1.005
	15	1.532	1.313	1.316	1.393	1.47	1.101	1.087
	30	0.93	1.262	1.094	0.832	1.011	1.285	1.146
	60	0.672	0.688	0.577	0.92	0.972	1.05	0.743
	240	1.398	1.148	1.756	1.309	1.181	1.786	1.269
	480	1.395	1.22	1.149	0.948	0.784	1.566	1.266

## Sheet: Figure 3b
Relative pshospho-JNK levels								Tukey's multiple comparisons test
		replicate
siRNA	treatment	1	2	3	4	5		Comparison	Adjusted P values
Control siRNA	PBS	1.35103	1.09852	0.853656	1.13144	0.56535		Contol siRNA:PBS vs. Contol siRNA:TNFα	0.0285
Control siRNA	TNFα	2.55858	1.84575	1.79306	2.31542	1.10952		Contol siRNA:PBS vs. Robo4 siRNA:PBS	0.5734
Robo4 siRNA	PBS	1.99374	1.11984	1.44495	1.60444	0.751645		Contol siRNA:PBS vs. Robo4 siRNA:TNFα	<0.0001
Robo4 siRNA	TNFα	3.04973	3.57697	2.77946	3.40276	2.35956		Contol siRNA:TNFα vs. Robo4 siRNA:PBS	0.2897
								Contol siRNA:TNFα vs. Robo4 siRNA:TNFα	0.008
								Robo4 siRNA:PBS vs. Robo4 siRNA:TNFα	0.0002

## Sheet: Figure 3c
Relative pshospho-JNK levels							Tukey's multiple comparisons test
		replicate
siRNA	inhibitor	1	2	3	4		Comparison	Adjusted P values
Control siRNA	vehicle	0.946275	1.0188	0.971009	1.06392		Control siRNA:vehicle vs. Control siRNA:NSC23766	0.2273
Control siRNA	NSC23766	0.844304	0.762674	0.720114	0.711696		Control siRNA:vehicle vs. Robo4 siRNA:vehicle	0.0003
Robo4 siRNA	vehicle	1.79153	1.51901	1.84654	1.68283		Control siRNA:vehicle vs. Robo4 siRNA:NSC23766	0.3041
Robo4 siRNA	NSC23766	1.46511	1.13733	1.42196	0.841052		Control siRNA:NSC23766 vs. Robo4 siRNA:vehicle	<0.0001
							Control siRNA:NSC23766 vs. Robo4 siRNA:NSC23766	0.0102
							Robo4 siRNA:vehicle vs. Robo4 siRNA:NSC23766	0.0059

[truncated: 14 more sheets: Figure 3d, Figure 3e, Figure 4a and b, Figure 4d, Figure 5c, Figure 5d, Figure 5e, Figure 5f, Figure 6a, Figure 6b, Figure 6c, Figure S2a-c, Figure S4, Figure S5]
